# Supplementary material for: Polylactic-Containing Hyperbranched Polymers through the CuAAC Polymerization of Aromatic AB2 Monomers
Source: Int J Mol Sci. 2023 Apr 21;24(8):7620. doi: 10.3390/ijms24087620 (PMC10145021; doi:10.3390/ijms24087620)
Supplement: Supplementary file 1 [file ijms-24-07620-s001.zip]

Archive with 1 entries (1 files):
- ijms-2331913-supplementary.pdf
